# Supplementary material for: Cytoplasm-nucleus shuttling of TET2: an intrinsic brake in colorectal cancer progression
Source: Cell Death Dis. 2026 Jan 28;17(1):163. doi: 10.1038/s41419-026-08418-5 (PMC12877129; doi:10.1038/s41419-026-08418-5)
Supplement: Supplementary file 4 — Table S2 [file 41419_2026_8418_MOESM4_ESM.xlsx]

## Sheet: Sheet1
REAGENT or RESOURCE	SOURCE	IDENTIFIER	RRID	Dilution ratio	Clone numbers
Antibodies
TET2	Abcam	ab94580	AB_10887588	IHC 1:1000	Polyclonal
TET2	Proteintech	21207-1-AP	AB_10734584	IF 1:150	Polyclonal
FLAG	Sigma	F1804	AB_262044	1:500	clone M2
GADPH	KangCHen Bio-Tech	KC-5G5	AB_2632280	1:1000	clone 6C5
5mC	Eurogentec	BI-MECY-0100	AB_11232821	IHC 1:500 DB 1:500	clone 33D3
5hmC	Active Motif	39769	AB_10013602	1:10000	Polyclonal
CTNNB1	Abcam	ab32572	AB_725966	WB1:5000	clone E247
CTNNB1	R&D Systems	AF1329	AB_354736	IF 1:25	Polyclonal
CDH1	BD	610181	AB_397580	IF 1:100 WB 1:5000	clone 36/E-Cadherin (RUO)
Mouse IgG2a	Abcam	ab18413	AB_2631983	1:50	MOPC-173
Rabbit IgG	Abcam	ab37415	AB_2631996	1:50	Polyclonal
Alexa 488 Goat anti-rabbit IgG(H+L)	Thermo Fisher	A-11008	AB_143165	1:500	Polyclonal
Alexa 568 Goat anti-mouse IgG(H+L)	Thermo Fisher	A-11004	AB_2534072	1:500	Polyclonal
Alexa 568 Goat anti-rabbit IgG(H+L)	Thermo Fisher	A-11011	AB_143157	1:500	Polyclonal
Alexa 488 Goat anti-mouse IgG(H+L)	Thermo Fisher	A-11001	AB_2534968	1:500	Polyclonal
Alexa 488 Donkey anti-goat IgG(H+L)	Thermo Fisher	A-11055	AB_2534102	1:500	Polyclonal
Alexa 594 Donkey anti-rabbit IgG(H+L)	Thermo Fisher	A-21207	AB_141637	1:500	Polyclonal
Alexa 647 Donkey anti-mouse IgG(H+L)	Thermo Fisher	A-31571	AB_162542	1:500	Polyclonal
Bacterial and virus strains
Stbl3 bacteria	Thermo Fisher	Cat#C737303
LentiCRISPRv2	GeCKO	N/A
Lentivirus package system	Addgene	N/A
Chemicals, Peptides, and Recombinant Proteins
High Glucose DMEM	Hyclone	SH30022.01
RPMI 1640 medium	Hyclone	SH30027.01
Fetal Bovine Serum	Excell	FSP500
GlutaMAX	Gibco	35050-061
Non-Essential Amino Acids	Gibco	11140-050
TGF-β	R&D Systems	240-B-002
Repsox	Selleck	S7223
DMSO	Sigma	D5879-1L
Accutase	Gibco	A1110501
Trypsin-EDTA 0.25%	Gibco	25200-056
Formamide	Sigma	F9037
TRIzol	Thermo Fisher	15596018
Puromycin	Gibco	A1113803
Xylene	DAMAO	KT00141
DAB kit	ZSGB-BIO	ZLI-9017
Paraformaldehyde	JINGXIN	JX0100
Normal goat serum	Beyotime	C0265
Bovine serum albumin	Genview	FA016
Phenylmethanesulfonyl fluoride	SELLECK	S3025
Protease inhibitor cocktail	Beyotime	P1050
AkaLumine-HCl	AOBIOUS	AOB9983
Citrate	ZSGB-BIO	ZLI-9065
Hydrogen peroxide	ZSGB-BIO	PV9000
Combined Protein A/G magnetic beads	Bio-rad	161483
Iodoacetamide	Sigma	I1149
Trypsin	Promega	V5280
Critical commercial assays
Lipofectamine 3000 Transfection Reagent	ThermoFisher	L3000008
Vazyme 2*Master Mix	Vazyme	Q311-02-AA
Crystal Violet Staining Solution	Beyotime	C0121-100ml
TruSeq RNA Sample Preparation Kit v2	Illumina	RS-122-2001
NextSeq 500 Mid Output Kit v2	Illumina	FC-404-2001
Wizard Genomic DNA Purification	Promega	A1125
QIAquick Nucleotide Removal kit	Qiagen	28304
MycoAlertTM Mycoplasma Detection Kit	Lonza	LT07-318
Universal two-step detection kit	ZSGB-BI	PV9000
BCA assay kit	ThermoFisher	PI208690
Dual-Luciferase®Reporter Assay System	Promega	E1910
Chromium Next GEM Single Cell 3ʹ GEM, Library & Gel Bead Kit v3.1, 16 rxns	10x Genomics	PN-1000121
Chromium Next GEM Chip G Single Cell Kit, 16 rxns	10x Genomics	PN-1000127
Single Index Kit T Set A, 96 rxns	10x Genomics	PN-1000213
Dead Cell Removal Kit	Miltenyi Biotec	130-090-101
Dead Cell Removal Kit	Miltenyi Biotec	130-094-183
Mouse Cell Depletion Kit	Miltenyi Biotec	130-104-694
Enhanced chemiluminescence reagents	Millipore	WBKLS0500
Deposited Data
scRNA-seq for long term culture of 620-Flag & 620-Tet2CD	This paper	GSE188329
RNA-seq for long term culture of 620-Flag & 620-Tet2CD, cell inside and outside colonies.	This paper	GSE188329
scRNA-seq for SW620 CDX tumor	This paper	GSE269621
Single cell dataset for colorectal cancer	Gene Expression Omnibus	GSE97693
TCGA datasets in UCSC Xena	UCSC Xena	https://xenabrowser.net/datapages/
Experimental models: Cell lines
SW620	Cell Bank of Chinese Academy of Sciences	TCHu101
SW480	Cell Bank of Chinese Academy of Sciences	TCHu172
A549	Cell Bank of Chinese Academy of Sciences	SCSP-503
HepG2	ATCC	HB-8065
Experimental models: Organisms/strains
BALB/cnu/nu mice	Beijing Vital River Laboratory Animal Technology	N/A
Oligonucleotides
gRNA for Tet2	CAGGACTCACACGACTATTC
Software
ImageJ software	National Institutes of Health	Version 1.48
DAVID 2021	https://david-d.ncifcrf.gov/	Version 2021
GraphPad Prism 8.0	GraghPad	Version 8.0
Living Image software packages (Version 4.5)	PerkinElmer Health Sciences	N/A
