# Supplementary material for: Cytoplasm-nucleus shuttling of TET2: an intrinsic brake in colorectal cancer progression
Source: Cell Death Dis. 2026 Jan 28;17(1):163. doi: 10.1038/s41419-026-08418-5 (PMC12877129; doi:10.1038/s41419-026-08418-5)
Supplement: Supplementary file 5 — Table S3 [file 41419_2026_8418_MOESM5_ESM.xlsx]

## Sheet: Statistic Information
Figure Panel	Test	S.D or S.E.M	n value	independent experiments or technical replicates	(optional) p values provided and defined?	(optional) if n<5, values provided?	Comparissons	Homogeneity of variance tests
1A	N/A	N/A	Schematic illustration	N/A	N/A	N/A	N/A	N/A
1B	N/A	N/A	Representative results from 263 samples	independent experiments	N/A	N/A	N/A	N/A
1C	Kaplan–Meier analyses	N/A	Summary of 263 samples	independent experiments	Yes	N/A	Five Groups	N/A
1D	N/A	N/A	Summary of 263 samples	independent experiments	N/A	N/A	N/A	N/A
1E	N/A	N/A	Summary of 263 samples	independent experiments	N/A	N/A	N/A	N/A
1F	N/A	N/A	Summary of indicated samples	independent experiments	N/A	N/A	N/A	N/A
1G	N/A	N/A	Summary of indicated samples	independent experiments	N/A	N/A	N/A	N/A
1H	N/A	N/A	Summary of indicated samples	independent experiments	N/A	N/A	N/A	N/A
1I	N/A	N/A	Summary of indicated samples	independent experiments	N/A	N/A	N/A	N/A
1J	N/A	N/A	Schematic illustration	N/A	N/A	N/A	N/A	N/A
2A	N/A	N/A	Representative results from 5 mice each group	independent experiments	N/A	N/A	N/A	N/A
2B	Unpaired t-test (Week4 group and Week6 group)	S.E.M	Results from 5 mice each group	independent experiments	Yes	N/A	between indicated groups	Week4 group [F test to compare variances （P value = 0.0909）]; Week6 group [F test to compare variances （P value = 0.3256）].
2C	N/A	N/A	Representative results from 5 mice each group	independent experiments	N/A	N/A	N/A	N/A
2D	N/A	N/A	Representative results from 5 mice each group	independent experiments	N/A	N/A	N/A	N/A
2E	N/A	N/A	Representative results from 5 mice each group	independent experiments	N/A	N/A	N/A	N/A
2F	N/A	N/A	Summary of nude mice study	N/A	N/A	N/A	N/A	N/A
2G	N/A	N/A	Schematic illustration	N/A	N/A	N/A	N/A	N/A
3A	N/A	N/A	Representative results from 5 independent experiments	independent experiments	N/A	N/A	N/A	N/A
3B	Unpaired t-test(Day6, Day9 and Day12 group); Unpaired t test with Welch's correction (Day15 group)	S.E.M	Results from indicated groups with 5 independent experiments	independent experiments	Yes	N/A	between indicated groups	Day6 group [F test to compare variances （P value = 0.4098）]; Day9 group [F test to compare variances （P value = 0.8126）]; Day12 group [F test to compare variances （P value = 0.5077）]; Day15 group [F test to compare variances （P value = 0.0328）].
3C	Unpaired t-test(Day0, Day3, Day6, Day9, Day12 and Day15 group)	S.E.M	Results from indicated groups with 5 independent experiments	independent experiments	Yes	N/A	between indicated groups	Day0 group [NA], Day3 group [F test to compare variances （P value = 0.9619）]; Day6 group [F test to compare variances （P value = 0.8599）]; Day9 group [F test to compare variances （P value = 0.6696）]; Day12 group [F test to compare variances （P value = 0.7088）]; Day15 group [F test to compare variances （P value = 0.5903）].
3D	N/A	N/A	Representative results from 5 independent experiments	independent experiments	N/A	N/A	N/A	N/A
3E	N/A	N/A	Representative results from 5 independent experiments	independent experiments	N/A	N/A	N/A	N/A
3F	N/A	N/A	Representative results from 5 independent experiments	independent experiments	N/A	N/A	N/A	N/A
3G	N/A	N/A	Representative results from 5 independent experiments	independent experiments	N/A	N/A	N/A	N/A
3H	N/A	N/A	Representative results from 5 independent experiments	independent experiments	N/A	N/A	N/A	N/A
3I	N/A	N/A	Summary of RNA-seq analysis	N/A	N/A	N/A	N/A	N/A
3J	N/A	N/A	Representative results from 5 independent experiments	independent experiments	N/A	N/A	N/A	N/A
3K	N/A	N/A	Representative results from 5 independent experiments	independent experiments	N/A	N/A	N/A	N/A
3L	Unpaired t-test with Welch's correction	S.D.	Results from 5 independent experiments	independent experiments	Yes	N/A	between indicated groups	F test to compare variances （P value = 0.0002）
3M	Unpaired t-test	S.D.	Results from 5 independent experiments	independent experiments	Yes	N/A	between indicated groups	F test to compare variances （P value = 0.2464）
3N	Unpaired t-test with Welch's correction	S.D.	Results from 5 independent experiments	independent experiments	Yes	N/A	between indicated groups	F test to compare variances （P value = 0.0154）
4A	N/A	N/A	Schematic illustration	N/A	N/A	N/A	N/A	N/A
4B	One-way ANOVA (Inside and outside group)	S.D.	Results from 5 independent experiments	independent experiments	Yes	N/A	between indicated groups	Inside group [Brown-Forsythe test (P value = 0.0947)]; Outside group [Brown-Forsythe test (P value = 0.0676)]
4C	One-way ANOVA (DAY6-9group, DAY12-15 inside group and DAY12-15 outside group)	S.D.	Results from 5 independent experiments	independent experiments	Yes	N/A	between indicated groups	DAY6-9group [Brown-Forsythe test （P value = 0.8807）]; DAY12-15 inside group [Brown-Forsythe test （P value = 0.9661）]; and DAY12-15 outside group [Brown-Forsythe test （P value = 0.6965）].
4D	N/A	N/A	Schematic illustration	N/A	N/A	N/A	N/A	N/A
4E	One-way ANOVA	S.D.	Results from 5 independent experiments	independent experiments	Yes	N/A	between indicated groups	Brown-Forsythe test （P value = 0.0593）
4F	One-way ANOVA (Inside and outside group)	S.D.	Results from 5 independent experiments	independent experiments	Yes	N/A	between indicated groups	Inside group [Brown-Forsythe test (P value = 0.9167)]; Outside group [Brown-Forsythe test (P value = 0.7662)]
4G	One-way ANOVA (DAY9group, DAY15 inside group and DAY15 outside group)	S.D.	Results from 5 independent experiments	independent experiments	Yes	N/A	between indicated groups	Day9 group [Brown-Forsythe test (P value = 0.0758)]; Day15 inside group [Brown-Forsythe test (P value = 0.0799)]; Day15 outside group [Brown-Forsythe test (P value = 0.6957)]
4H	N/A	S.D.	Results from 5 independent experiments	independent experiments	Yes	N/A	between indicated groups	N/A
4I	N/A	N/A	Schematic illustration	N/A	N/A	N/A	N/A	N/A
4J	Brown-Forsythe ANOVA test	S.D.	Results from 5 independent experiments	independent experiments	Yes	N/A	between indicated groups	NA
4K	One-way ANOVA (Inside and outside group)	S.D.	Results from 5 independent experiments	independent experiments	Yes	N/A	between indicated groups	Inside group [Brown-Forsythe test (P value = 0.9030)]; Outside group [Brown-Forsythe test (P value = 0.7166)]
4L	N/A	N/A	Summary of RNA-seq analysis	N/A	N/A	N/A	N/A	N/A
5A	N/A	N/A	Schematic illustration	N/A	N/A	N/A	N/A	N/A
5B	N/A	N/A	Summary of sc-RNA-seq results	N/A	N/A	N/A	N/A	N/A
5C	N/A	N/A	Summary of sc-RNA-seq results	N/A	N/A	N/A	N/A	N/A
5D	N/A	N/A	Summary of sc-RNA-seq results	N/A	N/A	N/A	N/A	N/A
5E	N/A	N/A	Summary of sc-RNA-seq results	N/A	N/A	N/A	N/A	N/A
5F	N/A	N/A	Summary of sc-RNA-seq results	N/A	N/A	N/A	N/A	N/A
5G	N/A	N/A	Summary of sc-RNA-seq results	N/A	N/A	N/A	N/A	N/A
5H	N/A	N/A	Summary of sc-RNA-seq results	N/A	N/A	N/A	N/A	N/A
5I	N/A	N/A	Summary of sc-RNA-seq results	N/A	N/A	N/A	N/A	N/A
5J	N/A	N/A	Summary of sc-RNA-seq results	N/A	N/A	N/A	N/A	N/A
5K	N/A	N/A	Summary of sc-RNA-seq results	N/A	N/A	N/A	N/A	N/A
5L	N/A	N/A	Summary of sc-RNA-seq results	N/A	N/A	N/A	N/A	N/A
5M	N/A	N/A	Summary of sc-RNA-seq results	N/A	N/A	N/A	N/A	N/A
5N	N/A	N/A	Summary of sc-RNA-seq results	N/A	N/A	N/A	N/A	N/A
6A	N/A	N/A	Summary of sc-RNA-seq results of GSE97693 and sc-RNA-seq of LTC	N/A	N/A	N/A	N/A	N/A
6B	N/A	N/A	Summary of sc-RNA-seq results of GSE97693 and sc-RNA-seq of LTC	N/A	N/A	N/A	N/A	N/A
6C	N/A	N/A	Summary of sc-RNA-seq results of GSE97693 and sc-RNA-seq of LTC	N/A	N/A	N/A	N/A	N/A
6D	N/A	N/A	Summary of sc-RNA-seq results of GSE97693	N/A	N/A	N/A	N/A	N/A
6E	N/A	N/A	Summary of sc-RNA-seq results of GSE97693	N/A	N/A	N/A	N/A	N/A
6F	N/A	N/A	Summary of sc-RNA-seq results of GSE97693	N/A	N/A	N/A	N/A	N/A
6G	N/A	N/A	Summary of sc-RNA-seq results of GSE97693	N/A	N/A	N/A	N/A	N/A
S1A	Kaplan–Meier analyses	N/A	Summary of samples indicated	independent experiments	Yes	N/A	Five Groups	N/A
S1B	Kaplan–Meier analyses	N/A	Summary of samples indicated	independent experiments	Yes	N/A	Five Groups	N/A
S1C	N/A	N/A	Summary of indicated samples	independent experiments	N/A	N/A	N/A	N/A
S1D	N/A	N/A	Summary of indicated samples	independent experiments	N/A	N/A	N/A	N/A
S1E	N/A	N/A	Summary of indicated samples	independent experiments	N/A	N/A	N/A	N/A
S1F	N/A	N/A	Summary of indicated samples	independent experiments	N/A	N/A	N/A	N/A
S1G	N/A	N/A	Summary of indicated samples	independent experiments	N/A	N/A	N/A	N/A
S1H	N/A	N/A	Summary of indicated samples	independent experiments	N/A	N/A	N/A	N/A
S1I	N/A	N/A	Representative results from 263 samples	independent experiments	N/A	N/A	N/A	N/A
S2A	COX regression analysis	N/A	Summary of 263 samples	N/A	Yes	N/A	N/A	N/A
S2B	COX regression analysis	N/A	Summary of 263 samples	N/A	Yes	N/A	N/A	N/A
S3A	N/A	N/A	Representative results from 5 independent experiments	independent experiments	N/A	N/A	N/A	N/A
S3B	N/A	N/A	Representative results from 5 independent experiments	independent experiments	N/A	N/A	N/A	N/A
S3C	N/A	N/A	Representative results from 5 independent experiments	independent experiments	N/A	N/A	N/A	N/A
S3D	Unpaired t-test(Day6, Day9, Day12 and Day15 group)	S.E.M	Results from indicated groups with 5 independent experiments	independent experiments	Yes	N/A	between indicated groups	Day6 group [F test to compare variances （P value = 0.1885）]; Day9 group [F test to compare variances （P value = 0.3194）]; Day12 group [F test to compare variances （P value = 0.7914）]; Day15 group [F test to compare variances （P value = 0.0779）].
S3E	Unpaired t-test (Day3 and Day6 group); Unpaired t test with Welch's correction (Day9, Day12 and Day15 group)	S.E.M	Results from indicated groups with 5 independent experiments	independent experiments	Yes	N/A	between indicated groups	Day3 group [F test to compare variances （P value = 0.5234）]; Day6 group [F test to compare variances （P value = 0.8753）]; Day9 group [F test to compare variances （P value = 0.0085）]; Day12 group [F test to compare variances （P value = 0.0021）]; Day15 group [F test to compare variances （P value = 0.0469）].
S3F	N/A	N/A	Representative results from 5 independent experiments	independent experiments	N/A	N/A	N/A	N/A
S3G	Unpaired t test with Welch's correction (Day6 group and Day12 group)	S.D.	Results from 5 independent experiments	independent experiments	Yes	N/A	between indicated groups	Day6 group [F test to compare variances （P value <0.0001）]; Day12 group [F test to compare variances （P value <0.0001）].
S3H	Unpaired t test with Welch's correction (Day6 group and Day12 group)	S.D.	Results from 5 independent experiments	independent experiments	Yes	N/A	between indicated groups	Day6 group [F test to compare variances （P value <0.0001）]; Day12 group [F test to compare variances （P value <0.0001）].
S3I	Unpaired t test with Welch's correction (Day6 group and Day12 group)	S.D.	Results from 5 independent experiments	independent experiments	Yes	N/A	between indicated groups	Day6 group [F test to compare variances （P value <0.0001）]; Day12 group [F test to compare variances （P value <0.0001）].
S3J	Unpaired t test with Welch's correction (Day6 group and Day12 group)	S.D.	Results from 5 independent experiments	independent experiments	Yes	N/A	between indicated groups	Day6 group [F test to compare variances （P value <0.0001）]; Day12 group [F test to compare variances （P value <0.0001）].
S4A	N/A	N/A	Representative results from 5 independent experiments	independent experiments	N/A	N/A	N/A	N/A
S4B	N/A	N/A	Representative results from 5 independent experiments	independent experiments	N/A	N/A	N/A	N/A
S4C	N/A	N/A	Schematic illustration	independent experiments	N/A	N/A	N/A	N/A
S4D	N/A	N/A	Representative results from 5 independent experiments	independent experiments	N/A	N/A	N/A	N/A
S5A	N/A	N/A	Summary of RNA-seq analysis	N/A	N/A	N/A	N/A	N/A
S5B	N/A	N/A	Summary of RNA-seq analysis	N/A	N/A	N/A	N/A	N/A
S6A	Unpaired t test with Welch's correction (DMSO vs IM12，DMSO vs IWR1); Unpaired t test (IM12 vs IWR1).	S.D.	Results from 5 independent experiments	independent experiments	Yes	N/A	between indicated groups	DMSO vs IM12 group [F test to compare variances （P value <0.0001）]; DMSO vs IWR1 group [F test to compare variances （P value <0.0001）];IM12 vs IWR1 group [F test to compare variances （P value = 0.3451]
S6B	Unpaired t test	S.D.	Results from 5 independent experiments	independent experiments	Yes	N/A	between indicated groups	Inside DMSO vs IM12 [F test to compare variances （P value = 0.2228）]; Outside DMSO vs IWR1 [F test to compare variances （P value = 0.4576）];
S6C	Unpaired t test with Welch's correction 【Day15 Inside [DMSO vs IM12;Day15 Inside [IM12 vs IWR1]; Day15 Outside [IM12 vs IWR1] 】;Unpaired t test【Day15 Inside [DMSO vs IWR1];Day15 Outside [DMSO vs IM12;Day15 Outside [DMSO vs IWR1]】.	S.D.	Results from 5 independent experiments	independent experiments	Yes	N/A	between indicated groups	Day15 Inside [DMSO vs IM12 group (F test to compare variances （P value =0.0482）);DMSO vs IWR1 group (F test to compare variances （P value =0.9361）);IM12 vs IWR1 group (F test to compare variances （P value =0.0414）).];Day15 Outside [DMSO vs IM12 group (F test to compare variances （P value =0.1523）);DMSO vs IWR1 group (F test to compare variances （P value =0.1476）);IM12 vs IWR1 group (F test to com…
S7A	N/A	N/A	Summary of sc-RNA-seq results	N/A	N/A	N/A	N/A	N/A
S7B	N/A	N/A	Summary of sc-RNA-seq results	N/A	N/A	N/A	N/A	N/A
S7C	N/A	N/A	Summary of GO analysis	N/A	N/A	N/A	N/A	N/A
S8A	N/A	N/A	Summary of sc-RNA-seq results	N/A	N/A	N/A	N/A	N/A
S86B	N/A	N/A	Summary of sc-RNA-seq results	N/A	N/A	N/A	N/A	N/A
S8C	N/A	N/A	Summary of sc-RNA-seq results	N/A	N/A	N/A	N/A	N/A
S8D	N/A	N/A	Summary of sc-RNA-seq results	N/A	N/A	N/A	N/A	N/A
S8E	N/A	N/A	Summary of sc-RNA-seq results	N/A	N/A	N/A	N/A	N/A
S8F	N/A	N/A	Summary of sc-RNA-seq results	N/A	N/A	N/A	N/A	N/A
S8G	N/A	N/A	Summary of sc-RNA-seq results	N/A	N/A	N/A	N/A	N/A
S8H	N/A	N/A	Summary of sc-RNA-seq results	N/A	N/A	N/A	N/A	N/A
S8I	N/A	N/A	Summary of sc-RNA-seq results	N/A	N/A	N/A	N/A	N/A
S8J	N/A	N/A	Summary of sc-RNA-seq results	N/A	N/A	N/A	N/A	N/A
S8K	N/A	N/A	Summary of sc-RNA-seq results	N/A	N/A	N/A	N/A	N/A
S8L	N/A	N/A	Summary of sc-RNA-seq results	N/A	N/A	N/A	N/A	N/A
S8M	N/A	N/A	Summary of sc-RNA-seq results	N/A	N/A	N/A	N/A	N/A
S9A	N/A	N/A	Representative results from 5 independent experiments	independent experiments	N/A	N/A	N/A	N/A
S9B	N/A	N/A	Representative results from 5 independent experiments	independent experiments	N/A	N/A	N/A	N/A
S9C	N/A	N/A	Representative results from 5 independent experiments	independent experiments	N/A	N/A	N/A	N/A
S10A	N/A	N/A	Summary of TCGA Colon cancer datasets in UCSC Xena	N/A	N/A	N/A	N/A	N/A
S10B	N/A	N/A	Summary of TCGA Colon cancer datasets in UCSC Xena	N/A	N/A	N/A	N/A	N/A
S10C	N/A	N/A	Summary of TCGA Colon cancer datasets in UCSC Xena	N/A	N/A	N/A	N/A	N/A
S10D	N/A	N/A	Summary of TCGA Colon cancer datasets in UCSC Xena	N/A	N/A	N/A	N/A	N/A
S10E	Kaplan–Meier analyses	N/A	Summary of TCGA Colon cancer datasets in UCSC Xena	N/A	N/A	N/A	N/A	N/A
S11A	N/A	N/A	Summary of TCGA Rectal cancer datasets in UCSC Xena	N/A	N/A	N/A	N/A	N/A
S11B	N/A	N/A	Summary of TCGA Rectal cancer datasets in UCSC Xena	N/A	N/A	N/A	N/A	N/A
S11C	N/A	N/A	Summary of TCGA Rectal cancer datasets in UCSC Xena	N/A	N/A	N/A	N/A	N/A
S11D	N/A	N/A	Summary of TCGA Rectal cancer datasets in UCSC Xena	N/A	N/A	N/A	N/A	N/A
S11E	Kaplan–Meier analyses	N/A	Summary of TCGA Rectal cancer datasets in UCSC Xena	N/A	N/A	N/A	N/A	N/A
